# Supplementary material for: Oral Hygiene Practices and Knowledge among Adolescents Aged between 15 and 17 Years Old during Fixed Orthodontic Treatment: Multicentre Study Conducted in France
Source: Int J Environ Res Public Health. 2022 Feb 17;19(4):2316. doi: 10.3390/ijerph19042316 (PMC8872276; doi:10.3390/ijerph19042316)
Supplement: Supplementary file 1 [file ijerph-19-02316-s001.zip]

Archive with 3 entries (2 files):
- ijerph-1571032-supplementary/
- ijerph-1571032-supplementary/ijerph-1571032-supp1.pdf
- ijerph-1571032-supplementary/ijerph-1571032-supp2.pdf
